# Supplementary material for: Specific Bioelectrical Vector Reference Values for Italian Adults: A Multicentre Study
Source: J Funct Morphol Kinesiol. 2026 Feb 17;11(1):81. doi: 10.3390/jfmk11010081 (PMC12921988; doi:10.3390/jfmk11010081)
Supplement: Supplementary file 1 [file jfmk-11-00081-s001.zip]

Archive with 1 entries (1 files):
- jfmk-4114627-supplementary.pdf
